# Supplementary material for: Impact of Fitness on Cardiac Torsion and Wall Mechanics in Ischemic Heart Disease Study (FIT-TWIST)
Source: J Cardiovasc Dev Dis. 2026 Jan 24;13(2):62. doi: 10.3390/jcdd13020062 (PMC12942191; doi:10.3390/jcdd13020062)
Supplement: Supplementary file 1 [file jcdd-13-00062-s001.zip]

Archive with 1 entries (1 files):
- jcdd-4087868-supplementary.pdf
